# Supplementary material for: Measurement of the Anisotropic Dynamic Elastic Constants of Additive Manufactured and Wrought Ti6Al4V Alloys
Source: Materials (Basel). 2022 Jan 15;15(2):638. doi: 10.3390/ma15020638 (PMC8779917; doi:10.3390/ma15020638)
Supplement: Supplementary file 1 [file materials-15-00638-s001.zip]

Archive with 1 entries (1 files):
- materials-1541183-supplementary.pdf
